# Supplementary material for: Identification of compounds that rescue otic and myelination defects in the zebrafish adgrg6 (gpr126) mutant
Source: eLife. 2019 Jun 10;8:e44889. doi: 10.7554/eLife.44889 (PMC6598766; doi:10.7554/eLife.44889)
Supplement: Figure 1—figure supplement 1—source data 1. [file elife-44889-fig1-figsupp1-data1.xlsx]

## Sheet: Sheet1
Percentage area of mbp stain
WT sibling	adgrg6tb233c
23.337	1.442
19.526	1.854
31.467	3.8
26.434	7.677
15.461	0.326
23.556	0.565
24.294	0.377
42.929	1.304
24.437	0.489
24.478	1.075
16.566	5.425
16.271	3.199
32.206	1.864
33.709	0.998
17.473	0.678
17.539	0.978
17.285	0.515
17.784	0.902
27.57	0.632
23.118	2.196
