# Supplementary material for: Identification of compounds that rescue otic and myelination defects in the zebrafish adgrg6 (gpr126) mutant
Source: eLife. 2019 Jun 10;8:e44889. doi: 10.7554/eLife.44889 (PMC6598766; doi:10.7554/eLife.44889)
Supplement: Table 1—source data 1. [file elife-44889-table1-data1.xlsx]

## Sheet: Sheet1
#	Plate	Well	Compound name	Known activity	vcanb score	mbp score	fr24 score
1	S18	C09	CARAPIN-8(9)-ENE	undetermined	0	8.5	9
2	S25	D08	3-ISOBUTYL-1-METHYLXANTHINE (IBMX)	phosphodiesterase inhibitor, non-selective adenosine receptor antagonist	2	8.5	9
3	S17	F05	DEOXYGEDUNIN	neuroprotective	2	8	9
4	S23	F10	DIHYDROFISSINOLIDE	undetermined	2.67	7.5	9
5	S04	B02	IVERMECTIN	antiparasitic	2.33	7	9
6	T01	F06	SC-10	protein kinase C activator, NMDA receptor activator	5.67	6.5	9
7	T01	H11	1,3-Dipropyl-8-phenylxanthine	Selective adenosine A1 receptor antagonist	3.33	6.5	9
8	S17	E02	3-DEOXO-3beta-ACETOXYDEOXYDIHYDROGEDUNIN	undetermined	0	6.5	9
9	T11	F07	Cilnidipine*	dihydropyridine N- and L-type Ca2+ channel blocker	2	6.5	9
10	S13	F03	AMIODARONE HYDROCHLORIDE	coronary vasodilator, Ca2+ channel blocker	5	6.5	9
11	S06	E02	HYDROCORTISONE HEMISUCCINATE	glucocorticoid	3.67	6	9
12	T01	C04	(RS)-(Tetrazol-5-yl)glycine	highly potent NMDA receptor agonist	3	5	9
13	S02	E05	LOMEFLOXACIN HYDROCHLORIDE	antibacterial	5.33	5	9
14	S13	E04	ETHAMIVAN	CNS & respiratory stimulant	4.67	5	9
15	T08	B04	CGS 15943	potent adenosine receptor antagonist	5.33	4.5	9
16	S13	E09	ASTEMIZOLE	H1 antihistamine (nonsedating)	4.67	4.5	9
17	T02	A09	SKF 91488 dihydrochloride	histamine N-methyltransferase inhibitor	3	4	9
18	S25	F05	11alpha-HYDROXYPROGESTERONE HEMISUCCINATE	glucocorticoid	2.67	4	9
19	T14	A07	Efonidipine hydrochloride monoethanolate	dihydropyridine L-type and T-type Ca2+ channel blocker	3.67	4	9
20	T05	C09	Nifedipine	dihydropyridine L-type Ca2+ channel blocker	4.33	7	8
21	T05	E08	CGP 37157	antagonist of mitochondrial Na+/Ca2+ exchange	3.67	6.5	8
22	S05	D03	DANAZOL	anterior pituitary suppressant, anti-estrogenic	1	5	8
23	S18	H09	XANTHYLETIN	undetermined	1	4.5	8
24	S18	A06	FERULIC ACID	antineoplastic, choleretic, food preservative	3.67	4	8
25	S18	F02	alpha-DIHYDROGEDUNOL	undetermined	2.33	4	8
26	T05	F04	(S)-(+)-Niguldipine hydrochloride	dihydropyridine L-type Ca2+ channel blocker, α1 antagonist	3.67	5	7
27	T07	F02	Tracazolate hydrochloride	subtype-selective GABAA allosteric modulator	2.33	4.5	7
28	S10	E02	NIMODIPINE	dihydropyridine L-type Ca2+ channel blocker	0.33	7	6
29	S17	E06	3beta-ACETOXYDEOXODIHYDROGEDUNIN	undetermined	2	4.5	5
30	S17	F02	DIHYDROGEDUNIN	undetermined	1.67	5	2
31	S22	F09	TANGERITIN	undetermined	1.33	5.5	1
32	S10	F07	COLFORSIN	adenylate cyclase activator, antiglaucoma, hypotensive, vasodilator	0	9	0
33	T04	G02	Imiloxan hydrochloride	selective α2B-adrenoceptor antagonist.	0.67	9	ND
34	S24	C03	3alpha-ACETOXYDIHYDRODEOXYGEDUNIN	undetermined	0.33	8.5	DE
35	S11	E02	EZETIMIBE	antihyperlipidemic (sterol absorption inhibitor)	2	7.5	0
36	S10	E06	NITRENDIPINE	dihydropyridine L-type Ca2+ channel blocker	1.33	7	ND
37	S11	E08	ROSUVASTATIN CALCIUM	antihyperlipidemic	0	6	0
38	S22	C07	DEMETHYLNOBILETIN	undetermined	0	6	0
39	S22	G11	HEXAMETHYLQUERCETAGETIN	undetermined	0	5.5	DE
40	S22	F08	NOBILETIN	matrix metaloproteinase inhibitor, antineoplastic, anti-ERK, NF-κB suppressor	0	5	DE
41	S12	H07	PREGNENOLONE SUCCINATE	glucocortcoid, antiinflammatory	4.67	4	DE
