# Supplementary material for: Identification of compounds that rescue otic and myelination defects in the zebrafish adgrg6 (gpr126) mutant
Source: eLife. 2019 Jun 10;8:e44889. doi: 10.7554/eLife.44889 (PMC6598766; doi:10.7554/eLife.44889)
Supplement: Figure 7—source data 1. [file elife-44889-fig7-data1.xlsx]

## Sheet: Sheet1
	24-hour treatment
	controls				FPL 64176 (μΜ)
	LWT	Bge untreated	DMSO	100 μΜ IBMX	1.9	2.9	4.4	6.7
A-B/C	0.969275	1.17223	1.21175	1.041	1.06644	0.979899	0.982064	0.908075
	1.03062	1.11343	1.10164	1.052	1.18192	1.20437	0.993912	1.02208
	0.949764	1.23257	1.22263	1.011	1.07976	1.1429	1.08307	0.960759
	0.995715	1.14216	1.23747	1.06	1.05769	1.05059	1.00079	0.998689
	1	1.14858	1.08655	1.02	1.04203	0.964089	1.08354	1.07327
	1.01704	1.1658	1.17995		1.05638	1.02042	1.02912	1.02619
	48-hour treatment
	controls				cilnidipine (μΜ)					nifedipine (μΜ)			tracazolate (μΜ)
	LWT	Bge untreated	DMSO	100 μΜ IBMX	4.4	6.7	10	15	22.5	15	22.5	33.7	6.7	10	15	22.5
A-B/C	1.18398	1.41834	1.42295	1.20712	1.38754	1.13284	1.29655	1.26918	1.10591	1.30894	1.21823	1.18764	1.22803	1.22324	1.10749	1.19376
	1.14775	1.39057	1.47177	1.18552	1.35989	1.07968	1.17346	1.22415	1.14563	1.30683	1.29545	1.23494	1.29612	1.23009	1.2212	1.15364
	1.19545	1.36319	1.40654	1.19662	1.23412	1.20026	1.25242	1.11598	1.06516	1.39945	1.26932	1.25046	1.38095	1.21453	1.17322	1.17695
	1.17274	1.3907	1.40811	1.17476	1.32599	1.28088	1.30682	1.22725	1.04061	1.39531	1.29841	1.16756	1.33333	1.2381	1.23058	1.15628
	1.13985	1.44819	1.32043	1.25569	1.34919	1.32864	1.24234	1.20756	1.12648	1.18919	1.31777	1.10841	1.38679	1.27451	1.22943	1.10996
	1.16912	1.47397	1.3248		1.36763	1.3259	1.22511	1.26931	1.06366	1.40944	1.29478
