# Supplementary material for: Identification of compounds that rescue otic and myelination defects in the zebrafish adgrg6 (gpr126) mutant
Source: eLife. 2019 Jun 10;8:e44889. doi: 10.7554/eLife.44889 (PMC6598766; doi:10.7554/eLife.44889)
Supplement: Figure 7—figure supplement 2—source data 1. [file elife-44889-fig7-figsupp2-data1.xlsx]

## Sheet: Sheet1
	48-hour treatment																24-hour treatment
	controls				cilnidipine (μΜ)					nifedipine (μΜ)			tracazolate (μΜ)				controls				FPL 64176 (μΜ)
	LWT	Bge untreated	DMSO	100 μΜ IBMX	4.4	6.7	10	15	22.5	15	22.5	33.7	6.7	10	15	22.5	LWT	Bge untreated	DMSO	100 μΜ IBMX	1.9	2.9	4.4	6.7
A-B/C	1.18398	1.41834	1.42295	1.20712	1.38754	1.13284	1.29655	1.26918	1.10591	1.30894	1.21823	1.18764	1.22803	1.22324	1.10749	1.19376	0.969275	1.17223	1.21175	1.041	1.06644	0.979899	0.982064	0.908075
	1.14775	1.39057	1.47177	1.18552	1.35989	1.07968	1.17346	1.22415	1.14563	1.30683	1.29545	1.23494	1.29612	1.23009	1.2212	1.15364	1.03062	1.11343	1.10164	1.052	1.18192	1.20437	0.993912	1.02208
	1.19545	1.36319	1.40654	1.19662	1.23412	1.20026	1.25242	1.11598	1.06516	1.39945	1.26932	1.25046	1.38095	1.21453	1.17322	1.17695	0.949764	1.23257	1.22263	1.011	1.07976	1.1429	1.08307	0.960759
	1.17274	1.3907	1.40811	1.17476	1.32599	1.28088	1.30682	1.22725	1.04061	1.39531	1.29841	1.16756	1.33333	1.2381	1.23058	1.15628	0.995715	1.14216	1.23747	1.06	1.05769	1.05059	1.00079	0.998689
	1.13985	1.44819	1.32043	1.25569	1.34919	1.32864	1.24234	1.20756	1.12648	1.18919	1.31777	1.10841	1.38679	1.27451	1.22943	1.10996	1	1.14858	1.08655	1.02	1.04203	0.964089	1.08354	1.07327
	1.16912	1.47397	1.3248		1.36763	1.3259	1.22511	1.26931	1.06366	1.40944	1.29478						1.01704	1.1658	1.17995		1.05638	1.02042	1.02912	1.02619
mean (μ)	1.16815	1.41416	1.39243	1.20394	1.33739	1.2247	1.24945	1.2189	1.09124	1.33486	1.28233	1.1898	1.32505	1.23609	1.19238	1.15812	0.993736	1.16246	1.17333	1.0368	1.0807	1.06038	1.02875	0.998178
variance (σ)	0.000447064	0.00169156	0.00348568	0.000983115	0.00297396	0.0108535	0.00238721	0.00317748	0.00168407	0.00721321	0.00122399	0.00321043	0.00431381	0.000536498	0.00280919	0.000991938	0.000895723	0.00160629	0.00414673	0.0004337	0.00261316	0.00899653	0.00202545	0.00330282
σDMSO + σ2	0.00393274	0.00517724		0.00446879	0.00645964	0.0143392	0.00587289	0.00666316	0.00516974	0.0106989	0.00470966	0.00669611	0.00779948	0.00402217	0.00629487	0.00447761	0.00504246	0.00575302		0.00458043	0.00675989	0.0131433	0.00617218	0.00744956
√σDMSO + σ2	0.0627116	0.071953		0.066849	0.0803719	0.119746	0.0766348	0.0816282	0.0719009	0.103435	0.068627	0.0818297	0.0883147	0.0634206	0.0793402	0.066915	0.0710102	0.0758487		0.0676789	0.0822186	0.114644	0.0785632	0.0863108
μDMSO-μ2	0.224283	-0.0217276		0.188489	0.0550424	0.167733	0.142983	0.17353	0.301192	0.057573	0.110106	0.202631	0.0673865	0.15634	0.200049	0.234316	0.179594	0.0108687		0.13653	0.092628	0.112952	0.144582	0.175152
SSMD	3.57642	-0.30197		2.81962	0.684847	1.40074	1.86577	2.12586	4.18899	0.556608	1.60442	2.47625	0.763027	2.46513	2.52141	3.5017	2.52912	0.143294		2.01732	1.12661	0.985241	1.84032	2.02932
