# Supplementary material for: Identification of compounds that rescue otic and myelination defects in the zebrafish adgrg6 (gpr126) mutant
Source: eLife. 2019 Jun 10;8:e44889. doi: 10.7554/eLife.44889 (PMC6598766; doi:10.7554/eLife.44889)
Supplement: Figure 7—figure supplement 3—source data 2. [file elife-44889-fig7-figsupp3-data2.xlsx]

## Sheet: Sheet1
concentration (μΜ)	% mortality
	tracazolate	FPL 64176	nifedipine	cilnidipine
0	0	0	0	0
5	0	6	0	0
10	0	19	0	0
20	12.5	25	0	81
40	25	31	50	100
60	68.75	75	94	100
80	87.5	100	100	100
100	100	100	100	100
