# Supplementary material for: Identification of compounds that rescue otic and myelination defects in the zebrafish adgrg6 (gpr126) mutant
Source: eLife. 2019 Jun 10;8:e44889. doi: 10.7554/eLife.44889 (PMC6598766; doi:10.7554/eLife.44889)
Supplement: Supplementary file 1. — The table includes the plate and well position of each compound, along with known activities and the raw data scores from nine adgrg6tb233c embryos in the vcanb assay (v1–v9), from six adgrg6tb233c embryos in the mbp assay (m1–m6) and from three adgrg6fr24 embryos in the fr24 (fr1–3) assay. Abbreviations: DE, dead embryo; ND, no data; S, Spectrum; T, Tocris. *Deoxygedunin: (Jang et al., 2010); Nobiletin: (Cheng et al., 2016); Angolensin (R): (Weisman et al., 2006); Sinensetin: (Kang et al., 2015); Larixol acetate: (Urban et al., 2016); Gedunin: (Hieronymus et al., 2006; Subramani et al., 2017). [file elife-44889-supp1.xlsx]

## Sheet: Sheet1
	Plate	Well	Compound name	Known activity	v1	v2	v3	v4	v5	v6	v7	v8	v9	m1	m2	m3	m4	m5	m6	fr1	fr2	fr3
1	S18	C09	CARAPIN-8(9)-ENE	undetermined activity	0	0	0	0	0	0	0	0	0	3	3	2	3	3	3	3	3	3
2	S25	D08	3-ISOBUTYL-1-METHYLXANTHINE (IBMX)	phosphodiesterase inhibitor & non selective adenosine receptor antagonist	0	0	0	1	1	1	1	1	1	3	3	3	3	3	2	3	3	3
3	S17	F05	DEOXYGEDUNIN	neuroprotective	0	0	0	2	0	0	2	1	1	3	3	3	3	3	1	3	3	3
4	S23a	F10	DIHYDROFISSINOLIDE	undetermined activity	0	0	0	2	1	1	2	1	1	3	3	2	3	3	1	3	3	3
5	S04	B02	IVERMECTIN	antiparasitic	2	2	2	1	0	0	0	0	0	2	2	1	3	3	3	3	3	3
6	T01	F06	SC-10	protein kinase C activator, NMDA receptor activator	2	2	2	2	2	1	2	2	2	3	3	3	2	1	1	3	3	3
7	T01	H11	1,3-Dipropyl-8-phenylxanthine	G-protein-coupled adenosine A1 receptor antagonist	2	2	1	0	0	0	2	2	1	3	3	2	2	2	1	3	3	3
8	S17	E02	3-DEOXO-3beta-ACETOXYDEOXYDIHYDROGEDUNIN	undetermined activity	0	0	0	0	0	0	0	0	0	3	3	1	2	2	2	3	3	3
9	T11	F07	Cilnidipine	dihydropyridine N- and L-type Ca2+ channel blocker	0	0	0	1	1	1	1	1	1	3	2	2	2	2	2	3	3	3
10	S13	F03	AMIODARONE HYDROCHLORIDE	coronary vasodilator, Ca2+ channel blocker	1	1	1	2	2	2	2	2	2	3	3	3	2	2	0	3	3	3
11	S06	E02	HYDROCORTISONE HEMISUCCINATE	glucocorticoid	1	1	1	1	0	0	3	2	2	1	1	1	3	3	3	3	3	3
12	T01	C04	(RS)-(Tetrazol-5-yl)glycine	highly potent NMDA receptor agonist	2	1	1	0	0	0	2	2	1	2	2	2	2	1	1	3	3	3
13	S02	E05	LOMEFLOXACIN HYDROCHLORIDE	antibacterial	1	1	1	3	2	1	3	2	2	1	1	1	3	2	2	3	3	3
14	S13	E04	ETHAMIVAN	CNS & respiratory stimulant	1	1	1	2	2	1	2	2	2	2	1	1	2	2	2	3	3	3
15	T08	B04	CGS 15943	potent adenosine receptor antagonist	2	2	2	2	2	2	2	1	1	1	1	1	2	2	2	3	3	3
16	S13	E09	ASTEMIZOLE	H1 antihistamine (nonsedating)	1	1	1	2	1	1	3	2	2	1	1	1	2	2	2	3	3	3
17	T02	A09	SKF 91488 dihydrochloride	histamine N-methyltransferase inhibitor	2	1	1	0	0	0	2	2	1	2	2	1	1	1	1	3	3	3
18	S25	F05	11alpha-HYDROXYPROGESTERONE HEMISUCCINATE	glucocorticoid	1	1	1	0	0	0	2	2	1	1	1	1	2	2	1	3	3	3
19	T14	A07	Efonidipine hydrochloride monoethanolate	dihydropyridine L-type and T-type Ca2+ channel blocker	1	1	1	1	0	0	3	2	2	2	2	1	1	1	1	3	3	3
20	T05	C09	Nifedipine	dihydropyridine L-type Ca2+ channel blocker	1	1	1	2	1	1	2	2	2	3	3	3	2	2	1	3	3	2
21	T05	E08	CGP 37157	antagonist of mitochondrial Na+/Ca2+ exchange	1	1	1	2	2	2	1	1	0	3	3	3	2	1	1	3	3	2
22	S05	D03	DANAZOL	anterior pituitary suppressant, anti-estrogenic	0	0	0	1	0	0	2	0	0	2	2	1	2	2	1	3	3	2
23	S18	H09	XANTHYLETIN	antioxidant	0	0	0	0	0	0	1	1	1	2	2	1	2	1	1	3	3	2
24	S18	A06	FERULIC ACID	antineoplastic, choleretic, food preservative	0	0	0	1	1	1	3	3	2	1	1	1	2	2	1	3	3	2
25	S18	F02	alpha-DIHYDROGEDUNOL	undetermined activity	0	0	0	2	1	1	1	1	1	2	1	1	2	1	1	3	3	2
26	T05	F04	(S)-(+)-Niguldipine hydrochloride	dihydropyridine L-type Ca2+ channel blocker	2	2	2	2	1	1	1	0	0	⁃	⁃	⁃	2	2	1	3	2	2
27	T07	F02	Tracazolate hydrochloride	subtype-selective GABAA allosteric modulator	1	1	1	1	0	0	1	1	1	2	2	2	1	1	1	3	2	2
28	S10	E02	NIMODIPINE	dihydropyridine L-type Ca2+ channel blocker	0	0	0	0	0	0	1	0	0	2	2	1	3	3	3	2	2	2
29	S17	E06	3beta-ACETOXYDEOXODIHYDROGEDUNIN	undetermined activity	0	0	0	2	2	2	0	0	0	2	1	1	2	2	1	2	2	1
30	S17	F02	DIHYDROGEDUNIN	undetermined activity	0	0	0	2	2	1	0	0	0	2	2	2	2	2	0	2	0	0
31	S22	F09	TANGERITIN	undetermined activity	0	0	0	0	0	0	2	1	1	2	2	1	2	2	2	1	0	0
32	S10	F07	COLFORSIN	adenylate cyclase activator, antiglaucoma, hypotensive, vasodilator, camp biosynthesis	0	0	0	0	0	0	0	0	0	3	3	3	3	3	3	0	0	0
33	T04	G02	Imiloxan hydrochloride	selective α2B-adrenoceptor antagonist.	0	0	0	1	1	0	ND	ND	ND	3	3	3	ND	ND	ND	ND	ND	ND
34	S24	C03	3alpha-ACETOXYDIHYDRODEOXYGEDUNIN	undetermined activity	0	0	0	1	0	0	0	0	0	3	3	3	3	3	2	⁃	⁃	⁃
35	S11	E02	EZETIMIBE	antihyperlipidemic	0	0	0	2	2	2	0	0	0	3	3	3	2	2	2	0	0	0
36	S10	E06	NITRENDIPINE	dihydropyridine L-type Ca2+ channel blocker	1	1	1	0	0	0	1	0	0	3	2	2
37	S11	E08	ROSUVASTATIN CALCIUM	antihyperlipidemic	0	0	0	0	0	0	0	0	0	2	1	1	3	3	2	0	0	0
38	S22	C07	DEMETHYLNOBILETIN	undetermined activity	0	0	0	0	0	0	0	0	0	2	2	2	2	2	2	0	0	0
39	S22	G11	HEXAMETHYLQUERCETAGETIN	undetermined activity	0	0	0	0	0	0	0	0	0	2	2	1	2	2	2	⁃	⁃	⁃
40	S22	F08	NOBILETIN	matrix metaloproteinase inhibitor, antineoplastic, anti-ERK, NF-κB suppressor	0	0	0	0	0	0	0	0	0	2	2	1	2	2	1	⁃	⁃	⁃
41	S12	H07	PREGNENOLONE SUCCINATE	glucocortcoid, antiinflammatory	1	1	1	2	2	1	2	2	2	1	1	1	3	1	1	⁃	⁃	⁃
42	S05	E06	DICLOFENAC SODIUM	non steroidal, antiinflammatory, inhibition of cyclooxygenase (COX) and prostagladin	2	2	2	0	0	0	3	2	1	1	1	1	1	1	1	0	0	0
43	T09	C07	GTP 14564	class III receptor tyrosine kinase (RTK) inhibitor	1	1	0	0	0	0	0	0	0	2	1	1	1	1	0	0	0	0
44	T07	H02	D-64131	tubulin polymerization inhibitor, antitumor in vivo	1	0	0	1	1	1	3	2	2	1	1	0	1	1	1	0	0	0
45	S10	G05	IOPANIC ACID	radioopaque agent	0	0	0	2	2	2	3	2	2	1	1	0	1	1	1	0	0	⁃
46	S18	H11	ANGOLENSIN (R)	antitumour	0	0	0	0	0	0	3	2	2	1	1	1	1	0	0	0	0	0
47	S22	G09	SINENSETIN	increases cAMP levels in adipocytes	2	2	2	1	1	1	2	1	1	2	0	0	2	1	1	1	1	0
48	T09	F06	CMPD-1	selective inhibitor of p38α-mediated MK2a phosphorylation, tubulin polymerisation inhibitor	0	0	0	0	0	0	1	0	0	1	1	1	1	1	0	1	1	0
49	T06	A07	BHQ	inhibitor of endoplasmic reticulum Ca2+-ATPase.	1	0	0	1	1	1	0	0	0	2	1	1	1	1	1	2	2	0
50	S18	G06	2,3-DIHYDROXY-4-METHOXY-4'-ETHOXYBENZOPHENONE	antithyroid	0	0	0	1	0	0	1	1	0	2	1	1	1	1	1	3	2	0
51	T06	G04	PP 1	selective Src family tyrosine kinase inhibitor	1	0	0	2	2	1	2	2	2	1	1	1	1	1	1	2	2	2
52	T12	A08	CPT 11	DNA topoisomerase I inhibitor, antitumor	2	1	1	2	2	2	2	1	1	1	1	1	1	1	1	2	2	2
53	S16	G11	MEPIROXOL	antihyperlipemic	0	0	0	0	0	0	2	1	0	1	1	1	2	1	1	3	2	2
54	T06	G10	FPL 64176	potent activator of L-type Ca2+ channels, N-type Ca2+ channel blocker	1	0	0	1	1	1	0	0	0	1	1	1	1	1	1	3	2	2
55	T08	D11	2-Methoxyestradiol	apoptotic, antiangiogenic	1	1	1	2	1	1	2	2	1	1	1	1	1	1	0	3	2	2
56	S15	E10	CARBIMAZOLE	antithyroid	1	1	1	2	2	1	3	3	2	1	1	1	1	1	1	3	3	2
57	T07	D03	CGP 7930	positive modulator at GABAB receptors	1	1	1	2	1	1	3	3	2	1	1	1	1	1	1	3	3	2
58	T02	D07	Methiothepin maleate	potent 5-HT2 and 5-HT1 antagonist	0	0	0	0	0	0	1	1	1	⁃	⁃	⁃	1	1	1	3	3	2
59	T02	A11	GBR 12935 dihydrochloride	selective inhibitor of dopamine uptake	2	2	1	0	0	0	3	3	1	1	1	1	2	1	1	3	3	3
60	S25	A06	CHOLIC ACID	undetermined activity	1	1	1	0	0	0	3	2	2	1	1	1	2	1	1	3	3	3
61	S16	F04	MANNITOL	diuretic, sweetener, diagnostic aid	1	1	1	2	2	2	2	2	2	1	1	1	2	1	1	3	3	3
62	S11	H04	DECOQUINATE	coccidiostat	1	1	1	0	0	0	2	2	2	1	1	1	1	1	1	3	3	3
63	S17	C06	3-DEOXO-3beta-HYDROXYMEXICANOLIDE 16-ENOL ETHER	undetermined activity	0	0	0	0	0	0	2	2	2	1	1	1	1	1	1	3	3	3
64	T05	H11	DL-TBOA	non-transportable blocker of excitatory amino acid transporters	2	2	2	2	2	2	2	2	2	⁃	⁃	⁃	1	1	1	3	3	3
65	T12	D09	SD 208	potent ATP-competitive TGF-βRI inhibitor	1	1	1	1	1	1	2	1	1	1	1	1	1	1	1	3	3	3
66	S18	C08	HARMINE	antiparkinsonian, CNS stimulant	1	1	1	2	2	2	2	1	1	1	1	1	1	1	1	3	3	3
67	S18	D03	7-DESHYDROXYPYROGALLIN-4-CARBOXYLIC ACID	undetermined activity	1	1	1	0	0	0	2	1	1	1	1	1	1	1	1	3	3	3
68	T07	C09	TMS	cytochrome P450 1B1 inhibitor	0	0	0	0	0	0	2	2	2	1	1	0	1	1	1	3	3	3
69	S19	F06	LARIXOL ACETATE	potent TRPC6 Inhibitor	0	0	0	1	1	2	3	3	3	0	0	0	0	0	1	3	3	3
70	S02	C03	ECONAZOLE NITRATE	antifungal	0	0	0	0	0	0	2	2	2	0	0	0	0	0	0	0	0	1
71	S01	H03	MEBENDAZOLE	anthelmintic	1	1	1	0	0	0	1	1	1	0	0	1	0	0	0	0	0	0
72	S21	C06	GITOXIN	cardiotonic	1	1	1	0	0	1	0	0	0	0	0	0	0	1	1	0	0	⁃
73	S19	C09	DEOXYSAPPANONE B 7,3'-DIMETHYL ETHER ACETATE	undetermined activity	0	0	0	0	0	0	0	0	0	0	1	1	0	0	0	2	1	0
74	S05	F04	DIGITOXIN	inotropic, cardiotonic	0	0	0	1	2	1	0	0	0	0	0	0	0	0	0	0	0	0
75	S05	G06	DISULFIRAM	alcohol antagonist	0	0	0	0	0	0	1	1	1	0	0	0	0	0	0	0	0	1
76	S02	A10	SULCONAZOLE NITRATE	antifungal	0	0	0	0	0	0	1	1	2	0	0	0	0	0	0	⁃	⁃	⁃
77	S18	B08	BAICALEIN	antiviral (HIV)	0	0	0	0	0	0	0	0	0	1	1	1	0	0	0	0	0	⁃
78	S05	B07	CLOTRIMAZOLE	antifungal	0	0	0	0	0	0	0	0	0	1	1	1	0	0	0	0	0	0
79	S03	B10	LOVASTATIN	antihyperlipidemic, HMGCoA reductase inhibitor	0	0	0	0	0	0	0	0	0	0	0	0	1	1	1	⁃	⁃	⁃
80	S13	C11	CYPROHEPTADINE HYDROCHLORIDE	H1-antihistamine, antipruritic	0	0	0	0	0	0	0	0	0	0	0	0	0	1	1	0	0	0
81	S24	E10	5-FLUOROINDOLE-2-CARBOXYLIC ACID	NMDA receptor antagonist (gly)	0	0	0	0	0	0	0	0	0	0	0	0	1	0	0	0	0	0
82	S10	F11	ALBENDAZOLE	anthelmintic	0	0	0	0	0	0	0	0	0	0	0	0	0	0	1	0	0	0
83	S19	A05	DEOXYSAPPANONE B 7,4'-DIMETHYL ETHER	undetermined activity	0	0	0	0	0	0	0	0	0	1	0	0	0	0	0	0	0	0
84	S25	A03	ARTENIMOL	antimalarial, antiinflammatory	0	0	0	0	0	0	0	0	0	0	0	0	0	0	0	0	0	0
85	S16	H09	CHAULMOOGRIC ACID	antibacterial (mycobacteria)	0	0	0	0	0	0	0	0	0	0	0	0	0	0	0	0	0	0
86	S01	G06	FENBENDAZOLE	anthelmintic	0	0	0	0	0	0	0	0	0	0	0	0	0	0	0	0	0	0
87	S18	E08	GEDUNIN	Hsp90 inhibitor, anticancer, antimalarial	0	0	0	0	0	0	0	0	0	0	0	0	0	0	0	⁃	⁃	⁃
88	S03	G11	PODOFILOX	antineoplastic, antimitotic	0	0	0	0	0	0	0	0	0	0	0	0	0	0	0	0	0	0
89	T07	H03	Lonidamine	anticancer, antispermatogenic	0	0	0	0	0	0	ND	ND	ND	0	0	0	ND	ND	ND	ND	ND	ND
